# Supplementary material for: The Mechanisms Underlying α-Amanitin Resistance in Drosophila melanogaster: A Microarray Analysis
Source: PLoS One. 2014 Apr 2;9(4):e93489. doi: 10.1371/journal.pone.0093489 (PMC3973583; doi:10.1371/journal.pone.0093489)
Supplement: Table S3 — Complete single gene analysis for Ama-KTT/M/2 on toxin versus Ama-KTT/M/2 on no toxin (group 3 versus 2). This table contains well-annotated genes that are at least 2.0-fold inducible by feeding larvae of the resistant stock with α-amanitin-containing food, as compared to resistant larvae on no toxin. The p-value cutoff is p<0.05. (XLSX) [file pone.0093489.s003.xlsx]

## Sheet: Sheet1
Table S3: Complete single gene microarray analysis for Ama-KTT/M/2 on toxin versus Ama-KTT/M/2 on no toxin (group 3 versus 2).
Gene Symbol	FlyBase ID	Fold Change	p-Value
Sgs7	FBgn0003377	>300	0	1
Fbp1	FBgn0000639	>300	0	2
Sgs3	FBgn0003373	>300	0	3
Sgs1	FBgn0003372	>300	0	4
Sgs5	FBgn0003375	>300	0	5
Eig71Ee	FBgn0004592	>300	0	6
Sgs8	FBgn0003378	>300	0	7
Fbp2	FBgn0000640	>300	0	8
mthl11	FBgn0045443	199.269	0	9
Cpr78E	FBgn0037114	80.5257	0	10
Lsp2	FBgn0002565	44.0914	0	11
Est-P	FBgn0000594	40.0166	0.00849098	12
Tsp42Ep	FBgn0033137	34.3087	0	13
CecC	FBgn0000279	19.0034	0.0242399	14
yellow-d2	FBgn0034856	18.8928	0	15
Obp99b	FBgn0039685	18.8109	0	16
gl	FBgn0004618	14.1412	0	17
Prat2	FBgn0041194	12.199	0	18
Cyp316a1	FBgn0035790	11.7679	0.0103832	19
trpgamma	FBgn0032593	9.35532	0	20
Cpr64Aa	FBgn0035510	8.6275	0.0408544	21
Gr9a	FBgn0052693	8.09813	0	22
CG31274 /// MESK4	FBgn0043069 /// FBgn0051274	8.01386	0.0116619	23
CG31274 /// MESK4	FBgn0043069 /// FBgn0051274	7.53896	0.000960522	24
Cyp6d2	FBgn0034756	7.17357	0	25
Cyp4d8	FBgn0015033	7.05961	0	26
Tsp39D	FBgn0032943	6.99733	0	27
Cpr65Aw	FBgn0052404	6.73822	0	28
Lsp1alpha	FBgn0002562	6.66099	0	29
kl-3	FBgn0001314	6.62439	0	30
Cyp28d1	FBgn0031689	6.50291	0	31
sage	FBgn0037672	6.09464	0.000998882	32
sens	FBgn0002573	6.06605	0.0439891	33
Listericin	FBgn0033593	6.02837	0.00110088	34
vri	FBgn0016076	5.50631	0.00111661	35
br	FBgn0000210	5.45437	0.00377141	36
Aats-trp /// sage	FBgn0010803 /// FBgn0037672	5.14677	0.00108748	37
LysX	FBgn0004431	4.82315	0.00803251	38
ninaC	FBgn0002938	4.76011	0	39
Pxd	FBgn0004577	4.51003	0.00487428	40
gom	FBgn0029084	4.50924	0	41
DmsR-1	FBgn0035331	4.49516	0	42
lectin-28C /// ninaE	FBgn0002940 /// FBgn0040099	4.42706	0.00107072	43
CG10332 /// IM18	FBgn0067903 /// FBgn0260455	4.25071	0.0414625	44
Cpr49Ac	FBgn0033725	4.14071	0	45
Acp65Aa	FBgn0020765	4.08325	0.0308189	46
Cyp6t1	FBgn0031182	4.01483	0.00704744	47
CREG	FBgn0025456	3.98128	0	48
PGRP-SB1	FBgn0043578	3.91953	0	49
CG34316 /// mRpS10	FBgn0038307 /// FBgn0085345	3.85937	0	50
zye	FBgn0036985	3.63438	0.00102173	51
br	FBgn0000210	3.62838	0.0181175	52
betaTub85D	FBgn0003889	3.561	0.00316608	53
toy	FBgn0019650	3.45912	0.00108559	54
GstD3	FBgn0010039	3.43404	0	55
Hsp23	FBgn0001224	3.42711	0	56
sut4	FBgn0028560	3.39931	0	57
SIP2	FBgn0061197	3.31821	0.00318219	58
tal-1A /// tal-2A /// tal-3A /// tal-AA	FBgn0259730 /// FBgn0259731 /// FBgn0259732 /// FBgn0259733	3.28474	0	59
MtnC	FBgn0038790	3.1896	0	60
GstD6	FBgn0010042	3.18636	0	61
ZIP1	FBgn0033096	3.17387	0	62
Mst87F	FBgn0002862	3.15193	0.0140927	63
CG6044 /// Lcp1	FBgn0002531 /// FBgn0034725	3.06017	0	64
hgo	FBgn0040211	2.97449	0	65
CcapR	FBgn0039396	2.92035	0	66
CG17377 /// os	FBgn0004956 /// FBgn0031859	2.85308	0.0079617	67
yellow-e	FBgn0041711	2.85202	0	68
Lerp	FBgn0051072	2.80593	0	69
gnu	FBgn0001120	2.80585	0	70
br	FBgn0000210	2.77134	0	71
ymp	FBgn0261287	2.75915	0	72
Tom	FBgn0026320	2.75455	0.030652	73
spok	FBgn0086917	2.74352	0.0037488	74
mtt	FBgn0050361	2.70534	0	75
Sox14	FBgn0005612	2.68465	0.0069548	76
CG10924 /// Pepck	FBgn0003067 /// FBgn0034356	2.67488	0	77
CG11018 /// Lcp4	FBgn0002535 /// FBgn0034464	2.64686	0	78
Cyp4d2	FBgn0011576	2.63678	0	79
Eip74EF	FBgn0000567	2.62637	0	80
PGRP-SD	FBgn0035806	2.54993	0.00482591	81
ACXA	FBgn0040510	2.54046	0	82
Oat	FBgn0022774	2.531	0	83
thetaTry	FBgn0011555	2.49898	0	84
ImpE1	FBgn0001253	2.45841	0	85
Pcp	FBgn0003046	2.44394	0.00386943	86
Bro /// RhoGAP1A	FBgn0013755 /// FBgn0025836	2.44143	0	87
Jon99Ci	FBgn0003358	2.43898	0	88
Tektin-A	FBgn0028902	2.41148	0	89
Or85a	FBgn0037576	2.40683	0	90
Gal	FBgn0001089	2.38619	0	91
toy	FBgn0019650	2.38258	0.0236305	92
kl-5	FBgn0001315	2.37678	0	93
Hsp27	FBgn0001226	2.36601	0	94
TwdlQ	FBgn0039448	2.33947	0	95
agt	FBgn0024912	2.33831	0.0094296	96
crq	FBgn0015924	2.33031	0	97
Cpr65Au	FBgn0042119	2.32892	0.0392241	98
Reg-2	FBgn0016715	2.32142	0	99
ImpE3	FBgn0001255	2.30563	0.0468535	100
Acox57D-p	FBgn0034628	2.28458	0	101
Tsp42Ek	FBgn0033133	2.2796	0	102
bib	FBgn0000180	2.27789	0	103
dy	FBgn0004511	2.2673	0	104
MtnB	FBgn0002869	2.26694	0	105
PH4alphaMP	FBgn0026190	2.26011	0.0289568	106
Obp99a	FBgn0039678	2.23779	0	107
djl	FBgn0037463	2.22461	0	108
drl	FBgn0015380	2.2018	0.0249053	109
PGRP-SA	FBgn0030310	2.18607	0	110
hb	FBgn0001180	2.18368	0	111
mthl12	FBgn0045442	2.18228	0	112
EcR	FBgn0000546	2.17498	0.00244896	113
TwdlZ	FBgn0052569	2.17285	0	114
Sox15	FBgn0005613	2.16562	0	115
sinah	FBgn0259794	2.16486	0.00427312	116
Prosbeta5R	FBgn0034842	2.16175	0	117
Pros28.1A	FBgn0017557	2.15272	0	118
GstD9	FBgn0038020	2.14868	0	119
Sodh-2	FBgn0022359	2.14637	0	120
mud	FBgn0002873	2.1456	0	121
Ama	FBgn0000071	2.1404	0.00319031	122
Kr	FBgn0001325	2.1325	0	123
LvpH	FBgn0002570	2.12868	0	124
GstD10	FBgn0042206	2.12629	0	125
Cat	FBgn0000261	2.12161	0	126
TTLL3A	FBgn0031854	2.11923	0.0444064	127
Tango9	FBgn0260744	2.11543	0	128
CG31639 /// Uch-L3	FBgn0011327 /// FBgn0051639	2.10572	0.0275235	129
cib	FBgn0026084	2.10552	0	130
sala	FBgn0003313	2.10252	0	131
nyo	FBgn0039852	2.10043	0	132
Lip3	FBgn0023495	2.07683	0	133
Hr38	FBgn0014859	2.06346	0	134
CG42259 /// su(w[a])	FBgn0003638 /// FBgn0259144	2.06102	0.00103015	135
ScpX	FBgn0015808	2.05993	0	136
Kaz1-ORFA /// Kaz1-ORFB	FBgn0063923 /// FBgn0063924	2.0507	0	137
CycJ	FBgn0010317	2.04399	0	138
Cyp4d14	FBgn0023541	2.04258	0	139
fu12	FBgn0026718	2.04053	0	140
Ctr1B	FBgn0062412	2.01153	0.0116931	141
Gr59b	FBgn0045482	2.00619	0.04181	142
Hph	FBgn0086689	1.99945	0	143
