# Supplementary material for: The Mechanisms Underlying α-Amanitin Resistance in Drosophila melanogaster: A Microarray Analysis
Source: PLoS One. 2014 Apr 2;9(4):e93489. doi: 10.1371/journal.pone.0093489 (PMC3973583; doi:10.1371/journal.pone.0093489)
Supplement: Table S4 — Genome enrichment analysis for group 2 versus 1 and group 3 versus 2. This table shows the genes behind the peaks in Figure 3. The peak at band 38B is the only locus that is differentially expressed between Ama-KTT/M/2 and Canton-S on no toxin (group 2 versus group 1). The remaining peaks 66A, 69A, 92A, and 96D show differentially expressed loci in response to α-amanitin treatment (group 3 versus group 2). All p-values are corrected and fold-changes are given for the individual genes. Peaks 66A and 96D are very close to the two QTL mapping peaks identified in previous studies [14], [15]. (XLSX) [file pone.0093489.s004.xlsx]

## Sheet: Sheet1
Table S4: Genome enrichment analysis for group 2 versus 1 and group 3 versus 2
Band	Spike	Gene Symbol	Probe ID	Fold Change	p-Value	Expression in Larvae (FlyBase)	Activity K = Known, P = Predicted (FlyBase)
	2L (constitutive)	CG10659	1633147_at	47.17	0	Larval midgut	N-acetyltransferase (P)
	2L (constitutive)	Taf13	1628630_at	1.74	0.046035	CNS, salivary glands	Transcription initiation from RNA polymerase II promoter (P)
38B	2L (constitutive)	CG17570	1637253_s_at	5.58	0.0229513	Little or no expression	Unknown
	2L (constitutive)	phr6-4	1635020_s_at	4.3	0.0207623	Very low	DNA (6-4) photolyase (P)
	2L (constitutive)	dia	1625942_s_at	3.62	0.00805481	Hindgut, midgut, salivary glands	Cell cycle (K)
	2L (constitutive)	CG31674	1638368_at	-3.5	0.0013538	Hindgut, Malpighian tubuli	Oxidation-reduction (P)
	3L-1 (induced)	mp	1632932_a_at	-1.67	0.015619	Hindgut low expression	Motor axon guidance (K)
	3L-1 (induced)	Hsc70-4	1630637_s_at	-1.16	0	Fatbody, Malpighian tubules, salivary gland, hindgut, midgut	Vesicle-mediated transport (K)
	3L-1 (induced)	pst	1640303_a_at	-1.37	0	Midgut, hindgut, Malpighian tubules, fatbody	Protein secretion (P)
66A	3L-1 (induced)	CG8562	1630302_at	-1.73	0	Midgut	Metallocarboxypeptidase (P)
	3L-1 (induced)	Cyp316a1	1634540_at	11.77	0.0103832	No expression	Oxidation-reduction (P)
	3L-1 (induced)	Cyp4d8	1626198_at	7.1	0	Midgut	Oxidation-reduction (P)
	3L-1 (induced)	CG33276	1629568_at	-1.4	0.0677924	CNS	Serine-type endopeptidase (P)
	3L-1 (induced)	RNaseX25	1636484_at	1.36	0.00101181	Midgut, hindgut, Malpighian tubules, fatbody, salivary glands	RNAse (P)
	3L-2 (induced)	klu	1629347_at	-1.28	0	Imaginal disks	Larval feeding behavior (K), nucleic acid binding (P)
	3L-2 (induced)	CG32075	1622895_at	-1.67	0.0232108	CNS, salivary gland, trachea	Unknown
68A	3L-2 (induced)	Pi3K68D	1625233_at	-1.4	0.00901875	Malpighian tubules, midgut, hindgut	Phospholipid kinase (K)
	3L-2 (induced)	CG5883	1637889_at	-1.72	0	Midgut	Structural constituent of peritrophic membrane, chitin metabolism (P)
	3L-2 (induced)	CG17826	1627889_at	-4.78	0	Midgut	Chitin binding (P)
	3L-2 (induced)	CG6947	1626206_at	-4.97	0	Highly expressed in digestive system	Structural constituent of peritrophic membrane, chitin metabolism (P)
	3R-1 (induced)	CG7705	1639113_at	-1.2	0.0545339	Midgut, hindgut, Malpighian tubules, fatbody, salivary glands	Unknown
	3R-1 (induced)	CG14300	1627322_at	-4.64	0	Midgut	Chitin binding (P)
92A	3R-1 (induced)	CG34282	1629435_at	-4.98	0	Midgut	Unknown
	3R-1 (induced)	CG14292	1635724_at	-1.49	0	Hindgut, Malpighian tubules	Unknown
	3R-1 (induced)	CG3734	1639762_at	-1.78	0	Midgut, hindgut	Unknown
	3R-1 (induced)	CG18493	1638335_at	-1.95	0	Midgut	Unknown
	3R-2 (induced)	CG10513	1623265_at	-6.11	0	Malpighian tubules	Transferring phosphorus-containing groups (P)
	3R-2 (induced)	CG10550	1639660_s_at	-2.8	0	Midgut, hindgut, trachea	Transferring phosphorus-containing groups (P)
	3R-2 (induced)	CG10553	1625312_at	-1.98	0.00208781	No expression	Unknown
96D	3R-2 (induced)	CG10560	1627144_at	-1.92	0	Malpighian tubules	Transferring phosphorus-containing groups (P)
	3R-2 (induced)	Muc96D	1635733_x_at	-5.92	0	Midgut	Chitin metabolism, extracellular matrix component (P)
	3R-2 (induced)	CG4743	1626701_at	-1.78	0.0359232	Salivary gland	Transmembrane transporter (P)
	3R-2 (induced)	CG14545	1629116_at	-2.76	0.116199	No expression	Unknown
