# Supplementary material for: The Mechanisms Underlying α-Amanitin Resistance in Drosophila melanogaster: A Microarray Analysis
Source: PLoS One. 2014 Apr 2;9(4):e93489. doi: 10.1371/journal.pone.0093489 (PMC3973583; doi:10.1371/journal.pone.0093489)
Supplement: Table S5 — Comparison of qPCR and microarray fold-induction values. The first five genes were constitutively over-expressed in Ama-KTT/M/2, as Compared to Canton-S (Group 2 versus group 1). The last five genes were induced by α-amanitin in Ama-KTT/M/2, as compared to Ama-KTT/M/2 on no toxin (group 3 versus group 2). The RT-qPCR p-values are uncorrected, while the array p-values are corrected. (XLSX) [file pone.0093489.s005.xlsx]

## Sheet: Sheet1
Table S5: Comparison of qPCR and microarray fold-induction values
Gene Name	Group 2 versus Group 1				Group 3 versus Group 2
	qPCR	p-Value	Array	p-Value	qPCR	p-Value	Array	p-Value
Cyp6a2	1366.85	<0.001	1253.6	0	-3.39	<0.001	-1.74	0
Cyp12d1-d	339.02	<0.001	280.1	0	2.29	<0.001	1.65	0
Ugt86Dd	15.69	<0.001	12.5	0	-4.85	<0.001	-2.8	0
GstD5	11.44	<0.001	10.1	0	-4.67	<0.001	-1.8	0
GstE1	10.66	<0.001	9.8	0	2.03	<0.001	1.01	0.177605
Cyp316a1	-7.3	0.004	-6.2	0.0678587	14.12	0.002	11.8	0.0103832
Cyp6d2	-2.28	0.074	-1.46	0.0291465	10.71	<0.001	7.2	0
Cyp4d8	-8.26	<0.001	-7.6	0	10.52	<0.001	7.1	0
Cyp28d1	-7.63	<0.001	-6.9	0	9.59	<0.001	6.5	0
Cyp6t1	-3.46	0.013	-2.7	0.043402	8.35	<0.001	4	0.00704744
